# Supplementary material for: Durable protection against repeated penile exposures to simian-human immunodeficiency virus by broadly neutralizing antibodies
Source: Nat Commun. 2020 Jun 24;11:3195. doi: 10.1038/s41467-020-16928-9 (PMC7314794; doi:10.1038/s41467-020-16928-9)
Supplement: Supplementary file 3 — Source Data [file 41467_2020_16928_MOESM3_ESM.xlsx]

## Sheet: Fig. 1B
Fig. 1B	Plasma vRNA - Copies per ml
Weeks	10-24	10-27	10-90	10-139	10-233	11-141
0	-	-	-	-	-	-
1	-	-	-	-	-	-
2	-	-	-	-	-	-
3	-	-	-	-	-	-
4	-	-	-	-	-	-
5	-	-	-	2120000	-	-
6	-	-	-	5690000	-	-
7	-	-	-	142000	-	-
8	-	-	-	548000	-	-
9	-	-	-	127000	-	-
10	-	-	-	658000	-	-
11	-	-	-	94800	-	-
12	-	-	-	29800	-	-
13	-	-	-	21000	-	616
14	-	1170	-	19800	-	2540000
15	-	731	-	6990	-	883000
16	-	1280	-	18000	-	66800
17	-	121	-	168000	12200	2400
18	315	29100	-	7040	4690000	348
19	173000	5620	363	2860	3460000	257
20	615000	703	165000	7540	1600000	702
21	615000	9860	14300	-	64800	588
22	792	2360	1230	597	8290	120
23	206	106	-	1520	113000	-

## Sheet: Fig. 1C
Fig. 1C	Plasma vRNA - Copies per ml
Weeks	36923	37102	28142	30347	30585	30719	28297	27486	28345	10-13
0	-	-	-	-	-	-	-	-	-	-
1	-	-	220	-	1300	-	-	-	-	134
2	-	-	81000000	233000	5240000	724000	-	-	-	618000
3	-	-	634000	5200000	6870000	20800000	-	-	2460000	821000
4	34800	-	1260000	4880000	14400000	172000000	249	-	10600000	113000
5	8080000	-	19900	153000	1160000	587000	635000	-	12800000	114000
6	73100	-	5840	40000	218000	217000	2010000	-	17600000	85200
7	107000	-	2670	10500	178000	828000	349000	-	17600000	62200
8	5260	-	27700	16400	823000	1420000	90900	-	39700000	65800
9	5900	-	11500	11000	459000	915000	3230	-	30200000	68300
10	1660	-	3140	8160	540000	3000000	3620	3220	30500000	57600
11	179	-	nd	nd	nd	nd	1090	22200	29900000	36800
12	167	134	3700	4360	691000	786000	757	651	45700000	10800
13	538	171000	4430	6260	302000	290000	888	302	22300000	22100
14	-	2160	nd	nd	nd	nd	642	183	25500000	nd
15	201	-	nd	nd	nd	nd	257	nd	45700000	24100
16	352	459	nd	nd	nd	nd	142	nd	19100000	11700
17	302	105	nd	nd	nd	nd	92.5	nd	nd	nd
18	1390	-	nd	nd	nd	nd	nd	nd	nd	nd
19	nd	nd	nd	nd	nd	nd	nd	nd	nd	nd
20	1130	-	nd	nd	nd	nd	nd	nd	nd	nd
21	864	150	nd	nd	nd	nd	nd	nd	nd	nd
nd = not determined

## Sheet: Fig. 1F
Fig. 1F	Plasma 10-1074 concentration (ug/ml) at SHIV breakthrough
10-24	0.4
10-27	0.7
10-90	0.2
10-139	0.1
10-233	0.6
11-141	0.7

## Sheet: Fig. 3B
Fig. 3B	Plasma vRNA - Copies per ml
Weeks	RQ-2E035	RQ-2E060	RQ-8433	RQ-8684	RQ-8918
0	-	-	-	-	-
1	-	-	-	-	-
2	-	-	-	-	-
3	-	-	-	-	-
4	-	-	-	-	-
5	-	-	-	-	-
6	-	-	-	-	-
7	-	-	-	-	-
8	-	-	-	-	-
9	-	-	-	-	-
10	-	-	-	-	39200
11	-	110000	557	-	405000
12	9290	86500	25100	1040	3890
13	654000	60200	46100	443000	1260
14	31800	6320	763	140000	99
15	19800	6580	74	3160	197
16	nd	nd	nd	nd	nd
17	6830	5870	-	2440	218
18	3830	2600	537	363	-
19	4800	4820	126	64.8	87
nd = not determined

## Sheet: Fig. 3C
Fig. 3C	Plasma vRNA - Copies per ml
Weeks	07-155	RQ-8011	RQ-8428	RQ-8944	RQ-9200	RQ-9207
0	-	-	-	-	-	-
1	-	-	-	-	-	-
2	-	-	-	-	-	-
3	-	-	-	-	-	-
4	7220	4620	-	4610	-	-
5	2370000	19200000	-	1150000	-	-
6	16800	415000	1410	946000	-	98.7
7	1120	90200	266000	440000	48200	146000
8	414	11600	281000	358000	8160	284000
9	119	3900	7960	224000	16000	55400
10	209	5640	17800	38600	75	14500
11	555	4420	1690	68200	650	6020
12	135	5960	859	190000	1190	13600
13	454	31000	605	181000	885	21000
14	114	12600	200	24200	178	4350
15	84	2620	305	22700	-	-
16	nd	nd	nd	nd	nd	nd
17	nd	nd	nd	nd	nd	nd
18	616	65300	1730	46300	343	5410

## Sheet: Fig. 3D
Fig. 3D	Plasma vRNA - Copies per ml
Weeks	RQ-8841	RQ-8910	RQ-9098
0	-	-	-
1	160	-	-
2	303000	142000	-
3	132000	2730000	90000
4	1480	10000	1010000
5	144	91100	12300
6	-	13400	15700
7	-	3880	156000
8	161	4980	18300
9	227	1610	4180
10	nd	nd	nd
11	126	512	6830

## Sheet: Fig. 3H
Fig. 3H	Plasma bNAb concentration (ug/ml) at SHIV breakthrough
Group-1	Group-1	Group-2
10-1074	3BNC117	3BNC117
0.2	0.05	0.4
0.1	0.05	0.6
0.1	0.05	0.7
0.3	0.05	0.4
0.1	0.05	0.8
		0.24
